# Supplementary material for: Sodium Glycerophosphate vs. Inorganic Phosphate Use in Parenteral Nutrition for Preterm Infants: A Retrospective Study
Source: Children (Basel). 2025 Feb 13;12(2):229. doi: 10.3390/children12020229 (PMC11853877; doi:10.3390/children12020229)
Supplement: Supplementary file 1 [file children-12-00229-s001.zip]

Archive with 1 entries (1 files):
- children-3439598-supplementary.pdf
